# Supplementary material for: Oral Food Supplement with Bio-Activated Silicium and Vitamins D3 and K2 in the Conservative Management of Osteoporotic Vertebral Compression Fractures
Source: J Clin Med. 2026 Jul 3;15(13):5206. doi: 10.3390/jcm15135206 (PMC13363488; doi:10.3390/jcm15135206)
Supplement: Supplementary file 1 [file jcm-15-05206-s001.zip]

Archive with 1 entries (1 files):
- jcm-4382155-supplementary.pdf
